# Supplementary material for: Anti-Inflammatory Effects of Alpha-Lipoic Acid Modulate Cystathionine-γ-Lyase Expression in RAW 264.7 Macrophages
Source: Int J Mol Sci. 2026 Jan 18;27(2):949. doi: 10.3390/ijms27020949 (PMC12842497; doi:10.3390/ijms27020949)
Supplement: Supplementary file 1 [file ijms-27-00949-s001.zip]

Archive with 2 entries (2 files):
- Morphological changes in cells .csv
- Supplementary Table.pdf
