# Supplementary material for: Anti-Inflammatory Effects of Alpha-Lipoic Acid Modulate Cystathionine-γ-Lyase Expression in RAW 264.7 Macrophages
Source: Int J Mol Sci. 2026 Jan 18;27(2):949. doi: 10.3390/ijms27020949 (PMC12842497; doi:10.3390/ijms27020949)
Supplement: Supplementary file 1 [file ijms-27-00949-s001.zip › Morphological changes in cells .csv]

		Label	Area	Circ.	AR				LPS treatment	Label	Area	Circ.	AR				ALA treatment	Label	Area	Circ.	AR				Label	Area	Circ.	AR
	1	control cells image b (20-8-25).tif	4032	0.727	1.75				1	LPS treated cells image a (20-8-25).tif	7488	0.777	1.231				1	ALA treated cells image a (20-8-25)-2.tif	6318	0.785	1.038			1	ALA Pre treatment cells image C (20-8-25).tif	4416	0.999	1.085
	2	control cells image b (20-8-25).tif	2880	0.776	1.25				2	LPS treated cells image a (20-8-25).tif	12240	0.78	1.176				2	ALA treated cells image a (20-8-25)-2.tif	6003	0.775	1.261			2	ALA Pre treatment cells image C (20-8-25).tif	4779	0.999	1.079
	3	control cells image b (20-8-25).tif	3672	0.763	1.412				3	LPS treated cells image a (20-8-25).tif	9561	0.785	1				3	ALA treated cells image a (20-8-25)-2.tif	5850	0.785	1.04			3	ALA Pre treatment cells image C (20-8-25).tif	4966	1	1.039
	4	control cells image b (20-8-25).tif	5184	0.724	1.778				4	LPS treated cells image a (20-8-25).tif	10792	0.785	1.062				4	ALA treated cells image a (20-8-25)-2.tif	6912	0.769	1.333			4	ALA Pre treatment cells image C (20-8-25).tif	5260	0.995	1.15
	5	control cells image b (20-8-25).tif	3564	0.778	1.222				5	LPS treated cells image a (20-8-25).tif	11340	0.743	1.607				5	ALA treated cells image a (20-8-25)-2.tif	8505	0.772	1.296			5	ALA Pre treatment cells image C (20-8-25).tif	4756	0.992	1.169
	6	control cells image b (20-8-25).tif	3726	0.774	1.278				6	LPS treated cells image a (20-8-25).tif	8820	0.776	1.25				6	ALA treated cells image a (20-8-25)-2.tif	5103	0.773	1.286			6	ALA Pre treatment cells image C (20-8-25).tif	5930	0.979	1.274
	7	control cells image b (20-8-25).tif	3600	0.785	1				7	LPS treated cells image a (20-8-25).tif	7020	0.781	1.154				7	ALA treated cells image a (20-8-25)-2.tif	3960	0.784	1.1			7	ALA Pre treatment cells image C (20-8-25).tif	4416	0.999	1.085
	8	control cells image b (20-8-25).tif	2601	0.785	1				8	LPS treated cells image a (20-8-25).tif	10323	0.779	1.194				8	ALA treated cells image a (20-8-25)-2.tif	5742	0.771	1.318			8	ALA Pre treatment cells image C (20-8-25).tif	4060	0.997	1
	9	control cells image b (20-8-25).tif	3600	0.748	1.562				9	LPS treated cells image a (20-8-25).tif	10692	0.784	1.091				9	ALA treated cells image a (20-8-25)-2.tif	4788	0.757	1.474			9	ALA Pre treatment cells image C (20-8-25).tif	3904	1	1.043
	10	control cells image b (20-8-25).tif	3600	0.748	1.562				10	LPS treated cells image a (20-8-25).tif	9804	0.785	1.037				10	ALA treated cells image a (20-8-25)-2.tif	3420	0.785	1.053			10	ALA Pre treatment cells image C (20-8-25).tif	5302	0.988	1.2
	11	control cells image b (20-8-25).tif	4140	0.782	1.15				11	LPS treated cells image a (20-8-25).tif	11290	0.783	1.111				11	ALA treated cells image a (20-8-25)-2.tif	5128	0.74	1.636			11	ALA Pre treatment cells image C (20-8-25).tif	5169	1	1
	12	control cells image b (20-8-25).tif	3564	0.778	1.222				12	LPS treated cells image a (20-8-25).tif	10786	0.783	1.115				12	ALA treated cells image a (20-8-25)-2.tif	5616	0.784	1.083			12	ALA Pre treatment cells image C (20-8-25).tif	6364	0.952	1.441
	13	control cells image b (20-8-25).tif	5148	0.78	1.182				13	LPS treated cells image a (20-8-25).tif	8019	0.778	1.222				13	ALA treated cells image a (20-8-25)-2.tif	6480	0.776	1.25			13	ALA Pre treatment cells image C (20-8-25).tif	4598	1	1.041
	14	control cells image b (20-8-25).tif	5292	0.769	1.333				14	LPS treated cells image a (20-8-25).tif	10323	0.779	1.194				14	ALA treated cells image a (20-8-25)-2.tif	6480	0.776	1.25			14	ALA Pre treatment cells image C (20-8-25).tif	5894	0.996	1.136
	15	control cells image b (20-8-25).tif	3402	0.781	1.167				15	LPS treated cells image a (20-8-25).tif	11012	0.783	1.107				15	ALA treated cells image a (20-8-25)-2.tif	5292	0.769	1.333			15	ALA Pre treatment cells image C (20-8-25).tif	4536	0.782	1.143
	16	control cells image b (20-8-25).tif	2970	0.757	1.467				16	LPS treated cells image a (20-8-25).tif	9576	0.767	1.357				16	ALA treated cells image a (20-8-25)-2.tif	6084	0.785	1			16	ALA Pre treatment cells image C (20-8-25).tif	6075	0.784	1.08
	17	control cells image b (20-8-25).tif	3933	0.778	1.211				17	LPS treated cells image a (20-8-25).tif	10560	0.758	1.458				17	ALA treated cells image a (20-8-25)-2.tif	4104	0.775	1.263			17	ALA Pre treatment cells image C (20-8-25).tif	4761	0.785	1
	18	control cells image b (20-8-25).tif	3456	0.754	1.5				18	LPS treated cells image a (20-8-25).tif	10800	0.769	1.333				18	ALA treated cells image a (20-8-25)-2.tif	4590	0.725	1.765			18	ALA Pre treatment cells image C (20-8-25).tif	5625	0.785	1
	19	control cells image b (20-8-25).tif	4608	0.698	2				19	LPS treated cells image a (20-8-25).tif	11322	0.784	1.088				19	ALA treated cells image a (20-8-25)-2.tif	4750	0.779	1.2			19	ALA Pre treatment cells image C (20-8-25).tif	6084	0.785	1
	20	control cells image b (20-8-25).tif	4536	0.782	1.143				20	LPS treated cells image a (20-8-25).tif	10910	0.784	1.1				20	ALA treated cells image a (20-8-25)-2.tif	4968	0.785	1.043			20	ALA Pre treatment cells image C (20-8-25).tif	6210	0.772	1.304
		Mean	3875.4							Mean	10133.9							Mean	5504.65						Mean	5155.25
	Label	Area	Circ.	AR					Label	Area	Circ.	AR			Label	Area	Circ.	AR
1	LPS+ALA Image C (post treatment 1 hr) 20-8-25.tif	9990	0.777	1.233				1	LPS+ALA Image a (post 3 hr) 20-8-25.tif	8370	0.785	1.033		1	ALA+LPS Post treatment 6hrs image B(20-8-25).tif	11322	0.784	1.088
2	LPS+ALA Image C (post treatment 1 hr) 20-8-25.tif	6552	0.784	1.077				2	LPS+ALA Image a (post 3 hr) 20-8-25.tif	10653	0.783	1.108		2	ALA+LPS Post treatment 6hrs image B(20-8-25).tif	9256	0.778	1.222
3	LPS+ALA Image C (post treatment 1 hr) 20-8-25.tif	8640	0.785	1.067				3	LPS+ALA Image a (post 3 hr) 20-8-25.tif	9656	0.781	1.156		3	ALA+LPS Post treatment 6hrs image B(20-8-25).tif	10881	0.775	1.258
4	LPS+ALA Image C (post treatment 1 hr) 20-8-25.tif	10710	0.785	1.029				4	LPS+ALA Image a (post 3 hr) 20-8-25.tif	11340	0.785	1.029		4	ALA+LPS Post treatment 6hrs image B(20-8-25).tif	10493	0.688	2.091
5	LPS+ALA Image C (post treatment 1 hr) 20-8-25.tif	7812	0.783	1.107				5	LPS+ALA Image a (post 3 hr) 20-8-25.tif	8316	0.78	1.179		5	ALA+LPS Post treatment 6hrs image B(20-8-25).tif	10962	0.759	1.448
6	LPS+ALA Image C (post treatment 1 hr) 20-8-25.tif	8928	0.785	1.032				6	LPS+ALA Image a (post 3 hr) 20-8-25.tif	9450	0.781	1.167		6	ALA+LPS Post treatment 6hrs image B(20-8-25).tif	10530	0.772	1.3
7	LPS+ALA Image C (post treatment 1 hr) 20-8-25.tif	10710	0.785	1.029				7	LPS+ALA Image a (post 3 hr) 20-8-25.tif	9450	0.781	1.167		7	ALA+LPS Post treatment 6hrs image B(20-8-25).tif	9450	0.781	1.167
8	LPS+ALA Image C (post treatment 1 hr) 20-8-25.tif	10404	0.785	1				8	LPS+ALA Image a (post 3 hr) 20-8-25.tif	10080	0.784	1.094		8	ALA+LPS Post treatment 6hrs image B(20-8-25).tif	9207	0.785	1.065
9	LPS+ALA Image C (post treatment 1 hr) 20-8-25.tif	6696	0.773	1.292				9	LPS+ALA Image a (post 3 hr) 20-8-25.tif	7720	0.707	1.925		9	ALA+LPS Post treatment 6hrs image B(20-8-25).tif	10962	0.759	1.448
10	LPS+ALA Image C (post treatment 1 hr) 20-8-25.tif	9792	0.785	1.062				10	LPS+ALA Image a (post 3 hr) 20-8-25.tif	9657	0.774	1.276		10	ALA+LPS Post treatment 6hrs image B(20-8-25).tif	7290	0.783	1.111
11	LPS+ALA Image C (post treatment 1 hr) 20-8-25.tif	6264	0.778	1.208				11	LPS+ALA Image a (post 3 hr) 20-8-25.tif	10944	0.78	1.188		11	ALA+LPS Post treatment 6hrs image B(20-8-25).tif	8064	0.782	1.143
12	LPS+ALA Image C (post treatment 1 hr) 20-8-25.tif	9792	0.785	1.062				12	LPS+ALA Image a (post 3 hr) 20-8-25.tif	10944	0.78	1.188		12	ALA+LPS Post treatment 6hrs image B(20-8-25).tif	12150	0.754	1.5
13	LPS+ALA Image C (post treatment 1 hr) 20-8-25.tif	8874	0.78	1.172				13	LPS+ALA Image a (post 3 hr) 20-8-25.tif	7020	0.781	1.154		13	ALA+LPS Post treatment 6hrs image B(20-8-25).tif	11232	0.778	1.219
14	LPS+ALA Image C (post treatment 1 hr) 20-8-25.tif	10997	0.765	1.387				14	LPS+ALA Image a (post 3 hr) 20-8-25.tif	9670	0.761	1.429		14	ALA+LPS Post treatment 6hrs image B(20-8-25).tif	10732	0.778	1.211
15	LPS+ALA Image C (post treatment 1 hr) 20-8-25.tif	10656	0.781	1.156				15	LPS+ALA Image a (post 3 hr) 20-8-25.tif	9072	0.773	1.286		15	ALA+LPS Post treatment 6hrs image B(20-8-25).tif	8370	0.785	1.033
16	LPS+ALA Image C (post treatment 1 hr) 20-8-25.tif	9044	0.781	1.161				16	LPS+ALA Image a (post 3 hr) 20-8-25.tif	8928	0.785	1.032		16	ALA+LPS Post treatment 6hrs image B(20-8-25).tif	12600	0.782	1.143
17	LPS+ALA Image C (post treatment 1 hr) 20-8-25.tif	9450	0.781	1.167				17	LPS+ALA Image a (post 3 hr) 20-8-25.tif	9180	0.782	1.133		17	ALA+LPS Post treatment 6hrs image B(20-8-25).tif	12384	0.769	1.344
18	LPS+ALA Image C (post treatment 1 hr) 20-8-25.tif	11988	0.785	1.028				18	LPS+ALA Image a (post 3 hr) 20-8-25.tif	8316	0.78	1.179		18	ALA+LPS Post treatment 6hrs image B(20-8-25).tif	9207	0.785	1.065
19	LPS+ALA Image C (post treatment 1 hr) 20-8-25.tif	9486	0.784	1.097				19	LPS+ALA Image a (post 3 hr) 20-8-25.tif	10910	0.784	1.1		19	ALA+LPS Post treatment 6hrs image B(20-8-25).tif	9504	0.785	1.031
20	LPS+ALA Image C (post treatment 1 hr) 20-8-25.tif	8352	0.783	1.103				20	LPS+ALA Image a (post 3 hr) 20-8-25.tif	8352	0.783	1.103		20	ALA+LPS Post treatment 6hrs image B(20-8-25).tif	10395	0.785	1.061
	Mean	9256.85							Mean	9401.4					Mean	10249.55
